# Supplementary material for: Early Cerebrovascular Autoregulation in Neonates with Congenital Heart Disease
Source: Children (Basel). 2022 Nov 3;9(11):1686. doi: 10.3390/children9111686 (PMC9688918; doi:10.3390/children9111686)
Supplement: Supplementary file 1 [file children-09-01686-s001.zip]

Archive with 4 entries (4 files):
- CARCHD-Suppl_Table S1.pdf
- CARCHD_Suppl_Table S2.pdf
- CARCHD_Suppl_Table S3.pdf
- CARCHD_Suppl_Table S4.pdf
